# Supplementary material for: Nilvadipine in mild to moderate Alzheimer disease: A randomised controlled trial
Source: PLoS Med. 2018 Sep 24;15(9):e1002660. doi: 10.1371/journal.pmed.1002660 (PMC6152871; doi:10.1371/journal.pmed.1002660)
Supplement: S6 Table — MedDRA, Medical Dictionary for Regulatory Activities. (XLSX) [file pmed.1002660.s010.xlsx]

## Sheet: Sheet1
MedDRA	1=Nilvadipine		2=Placebo		Total	Absolute diff	Relative Risk
Preferred Term	q	%	N	%	N	(%)	(ratio)
Fall	50	0.198413	66	0.256809	116	0.0583966	0.772607
Cough	29	0.115079	17	0.0661479	46	0.0489315	1.73973
Oedema peripheral	15	0.0595238	3	0.0116732	18	0.0478507	5.09921
Hypotension	26	0.103175	16	0.0622568	42	0.0409178	1.65724
Insomnia	13	0.0515873	3	0.0116732	16	0.0399141	4.41931
Cellulitis	9	0.0357143	0	0	9	0.0357143	N/A
Kidney infection	8	0.031746	1	0.00389105	9	0.027855	8.15873
Seizure	7	0.0277778	0	0	7	0.0277778	N/A
Depressed mood	5	0.0198413	12	0.0466926	17	0.0268513	0.424934
Hypertension	10	0.0396825	17	0.0661479	27	0.0264653	0.599907
Lower respiratory tract infection	14	0.0555556	8	0.0311284	22	0.0244272	1.78472
Joint swelling	7	0.0277778	1	0.00389105	8	0.0238867	7.13889
Viral upper respiratory tract infection	21	0.0833333	27	0.105058	48	0.021725	0.79321
Headache	27	0.107143	22	0.0856031	49	0.0215397	1.25162
Syncope	18	0.0714286	13	0.0505837	31	0.0208449	1.41209
Depression	7	0.0277778	2	0.0077821	9	0.0199957	3.56944
Disorientation	7	0.0277778	2	0.0077821	9	0.0199957	3.56944
Peripheral swelling	6	0.0238095	1	0.00389105	7	0.0199185	6.11905
Sleep disorder	6	0.0238095	1	0.00389105	7	0.0199185	6.11905
Anaemia	0	0	5	0.0194553	5	0.0194553	N/A
Overdose	0	0	5	0.0194553	5	0.0194553	N/A
Abdominal discomfort	3	0.0119048	8	0.0311284	11	0.0192236	0.38244
Rash	5	0.0198413	10	0.0389105	15	0.0190692	0.509921
Influenza	19	0.0753968	15	0.0583658	34	0.0170311	1.2918
Cataract	6	0.0238095	2	0.0077821	8	0.0160274	3.05952
Gait disturbance	6	0.0238095	2	0.0077821	8	0.0160274	3.05952
Pyrexia	6	0.0238095	2	0.0077821	8	0.0160274	3.05952
Vertigo	6	0.0238095	2	0.0077821	8	0.0160274	3.05952
Pneumonia	4	0.015873	0	0	4	0.015873	N/A
Tachycardia	2	0.00793651	6	0.0233463	8	0.0154098	0.339947
Aggression	7	0.0277778	11	0.0428016	18	0.0150238	0.64899
Back pain	9	0.0357143	13	0.0505837	22	0.0148694	0.706044
Vomiting	19	0.0753968	23	0.0894942	42	0.0140973	0.842478
Neuropsychiatric symptoms	11	0.0436508	8	0.0311284	19	0.0125224	1.40228
Hypercholesterolaemia	7	0.0277778	4	0.0155642	11	0.0122136	1.78472
Abdominal pain upper	4	0.015873	1	0.00389105	5	0.011982	4.07937
Bradycardia	4	0.015873	1	0.00389105	5	0.011982	4.07937
Haemorrhoids	4	0.015873	1	0.00389105	5	0.011982	4.07937
Chronic obstructive pulmonary disease	3	0.0119048	0	0	3	0.0119048	N/A
Femur fracture	3	0.0119048	0	0	3	0.0119048	N/A
Haemoglobin decreased	3	0.0119048	0	0	3	0.0119048	N/A
Neck pain	3	0.0119048	0	0	3	0.0119048	N/A
Neuralgia	3	0.0119048	0	0	3	0.0119048	N/A
Thyroid function test abnormal	3	0.0119048	0	0	3	0.0119048	N/A
Vaginal haemorrhage	3	0.0119048	0	0	3	0.0119048	N/A
Amnesia	0	0	3	0.0116732	3	0.0116732	N/A
Hyperhidrosis	0	0	3	0.0116732	3	0.0116732	N/A
Loss of consciousness	0	0	3	0.0116732	3	0.0116732	N/A
Low back pain	0	0	3	0.0116732	3	0.0116732	N/A
Rhinorrhoea	0	0	3	0.0116732	3	0.0116732	N/A
Skin abrasion	0	0	3	0.0116732	3	0.0116732	N/A
Skin infection	0	0	3	0.0116732	3	0.0116732	N/A
Chest pain	1	0.00396825	4	0.0155642	5	0.0115959	0.25496
Tinnitus	1	0.00396825	4	0.0155642	5	0.0115959	0.25496
Pollakiuria	3	0.0119048	6	0.0233463	9	0.0114415	0.509921
Dementia Alzheimer's type	6	0.0238095	9	0.0350195	15	0.0112099	0.679894
Weight decreased	7	0.0277778	10	0.0389105	17	0.0111327	0.713889
Arthralgia	17	0.0674603	20	0.077821	37	0.0103607	0.866865
Pain in extremity	9	0.0357143	7	0.0272374	16	0.00847693	1.31122
Abdominal pain	8	0.031746	6	0.0233463	14	0.00839973	1.35979
Balance disorder	4	0.015873	2	0.0077821	6	0.00809091	2.03968
Limb injury	4	0.015873	2	0.0077821	6	0.00809091	2.03968
Colonoscopy	3	0.0119048	1	0.00389105	4	0.00801371	3.05952
Delirium	3	0.0119048	1	0.00389105	4	0.00801371	3.05952
Dyspnoea	3	0.0119048	1	0.00389105	4	0.00801371	3.05952
Hallucination	3	0.0119048	1	0.00389105	4	0.00801371	3.05952
Seasonal allergy	3	0.0119048	1	0.00389105	4	0.00801371	3.05952
Transient ischaemic attack	3	0.0119048	1	0.00389105	4	0.00801371	3.05952
Abdominal distension	2	0.00793651	0	0	2	0.00793651	N/A
Accidental overdose	2	0.00793651	0	0	2	0.00793651	N/A
Emotional disorder	2	0.00793651	0	0	2	0.00793651	N/A
Eye haemorrhage	2	0.00793651	0	0	2	0.00793651	N/A
Gastroenteritis viral	2	0.00793651	0	0	2	0.00793651	N/A
Gastrooesophageal reflux disease	2	0.00793651	0	0	2	0.00793651	N/A
Hypersensitivity	2	0.00793651	0	0	2	0.00793651	N/A
Micturition urgency	2	0.00793651	0	0	2	0.00793651	N/A
Nasal polyps	2	0.00793651	0	0	2	0.00793651	N/A
Obsessive-compulsive disorder	2	0.00793651	0	0	2	0.00793651	N/A
Ocular hyperaemia	2	0.00793651	0	0	2	0.00793651	N/A
Oral herpes	2	0.00793651	0	0	2	0.00793651	N/A
Pain	2	0.00793651	0	0	2	0.00793651	N/A
Pallor	2	0.00793651	0	0	2	0.00793651	N/A
Rectal haemorrhage	2	0.00793651	0	0	2	0.00793651	N/A
Sensation of foreign body	2	0.00793651	0	0	2	0.00793651	N/A
Skin papilloma	2	0.00793651	0	0	2	0.00793651	N/A
Tooth infection	2	0.00793651	0	0	2	0.00793651	N/A
Tracheitis	2	0.00793651	0	0	2	0.00793651	N/A
Varicose vein operation	2	0.00793651	0	0	2	0.00793651	N/A
Anger	0	0	2	0.0077821	2	0.0077821	N/A
Aphasia	0	0	2	0.0077821	2	0.0077821	N/A
Arthritis	0	0	2	0.0077821	2	0.0077821	N/A
Basal cell carcinoma	0	0	2	0.0077821	2	0.0077821	N/A
Blood folate decreased	0	0	2	0.0077821	2	0.0077821	N/A
Choking	0	0	2	0.0077821	2	0.0077821	N/A
Deep vein thrombosis	0	0	2	0.0077821	2	0.0077821	N/A
Ear infection	0	0	2	0.0077821	2	0.0077821	N/A
Feeling cold	0	0	2	0.0077821	2	0.0077821	N/A
Hypoacusis	0	0	2	0.0077821	2	0.0077821	N/A
Injury	0	0	2	0.0077821	2	0.0077821	N/A
Pain in jaw	0	0	2	0.0077821	2	0.0077821	N/A
Pharyngo-oesophageal diverticulum	0	0	2	0.0077821	2	0.0077821	N/A
Salivary hypersecretion	0	0	2	0.0077821	2	0.0077821	N/A
Skin neoplasm excision	0	0	2	0.0077821	2	0.0077821	N/A
Spinal X-ray	0	0	2	0.0077821	2	0.0077821	N/A
Tendonitis	0	0	2	0.0077821	2	0.0077821	N/A
Wound infection	0	0	2	0.0077821	2	0.0077821	N/A
Blood pressure measurement	1	0.00396825	3	0.0116732	4	0.0077049	0.339947
Delusion	1	0.00396825	3	0.0116732	4	0.0077049	0.339947
Hallucination, visual	1	0.00396825	3	0.0116732	4	0.0077049	0.339947
Memory impairment	1	0.00396825	3	0.0116732	4	0.0077049	0.339947
Respiratory tract infection	1	0.00396825	3	0.0116732	4	0.0077049	0.339947
Tremor	1	0.00396825	3	0.0116732	4	0.0077049	0.339947
Musculoskeletal pain	3	0.0119048	5	0.0194553	8	0.00755049	0.611905
Asthenia	7	0.0277778	9	0.0350195	16	0.00724168	0.79321
Urinary tract infection	41	0.162698	40	0.155642	81	0.00705639	1.04534
Agitation	21	0.0833333	23	0.0894942	44	0.00616083	0.931159
Diarrhoea	20	0.0793651	19	0.07393	39	0.00543512	1.07352
Nausea	16	0.0634921	15	0.0583658	31	0.0051263	1.08783
Confusional state	14	0.0555556	13	0.0505837	27	0.0049719	1.09829
Restlessness	10	0.0396825	9	0.0350195	19	0.00466308	1.13316
Flushing	6	0.0238095	5	0.0194553	11	0.00435427	1.22381
Productive cough	6	0.0238095	5	0.0194553	11	0.00435427	1.22381
Contusion	5	0.0198413	4	0.0155642	9	0.00427707	1.2748
Cystitis	5	0.0198413	4	0.0155642	9	0.00427707	1.2748
Dysphagia	4	0.015873	3	0.0116732	7	0.00419986	1.35979
Epistaxis	4	0.015873	3	0.0116732	7	0.00419986	1.35979
Weight increased	4	0.015873	3	0.0116732	7	0.00419986	1.35979
Wound	4	0.015873	3	0.0116732	7	0.00419986	1.35979
Chills	3	0.0119048	2	0.0077821	5	0.00412266	1.52976
Decreased appetite	3	0.0119048	2	0.0077821	5	0.00412266	1.52976
Muscular weakness	3	0.0119048	2	0.0077821	5	0.00412266	1.52976
Orthostatic hypotension	3	0.0119048	2	0.0077821	5	0.00412266	1.52976
Presyncope	3	0.0119048	2	0.0077821	5	0.00412266	1.52976
Pruritus	3	0.0119048	2	0.0077821	5	0.00412266	1.52976
Atrioventricular block first degree	2	0.00793651	1	0.00389105	3	0.00404546	2.03968
Blood sodium decreased	2	0.00793651	1	0.00389105	3	0.00404546	2.03968
Cardiac murmur	2	0.00793651	1	0.00389105	3	0.00404546	2.03968
Dehydration	2	0.00793651	1	0.00389105	3	0.00404546	2.03968
Ear pain	2	0.00793651	1	0.00389105	3	0.00404546	2.03968
Eye infection	2	0.00793651	1	0.00389105	3	0.00404546	2.03968
Eye pain	2	0.00793651	1	0.00389105	3	0.00404546	2.03968
Hypersomnia	2	0.00793651	1	0.00389105	3	0.00404546	2.03968
Laceration	2	0.00793651	1	0.00389105	3	0.00404546	2.03968
Oedema	2	0.00793651	1	0.00389105	3	0.00404546	2.03968
Osteoarthritis	2	0.00793651	1	0.00389105	3	0.00404546	2.03968
Sinusitis	2	0.00793651	1	0.00389105	3	0.00404546	2.03968
Stent placement	2	0.00793651	1	0.00389105	3	0.00404546	2.03968
Tearfulness	2	0.00793651	1	0.00389105	3	0.00404546	2.03968
Tension headache	2	0.00793651	1	0.00389105	3	0.00404546	2.03968
Vitamin B12 deficiency	2	0.00793651	1	0.00389105	3	0.00404546	2.03968
Abdominal pain lower	1	0.00396825	0	0	1	0.00396825	N/A
Abdominal tenderness	1	0.00396825	0	0	1	0.00396825	N/A
Actinic keratosis	1	0.00396825	0	0	1	0.00396825	N/A
Adrenal adenoma	1	0.00396825	0	0	1	0.00396825	N/A
Amylase	1	0.00396825	0	0	1	0.00396825	N/A
Angina pectoris	1	0.00396825	0	0	1	0.00396825	N/A
Antibiotic prophylaxis	1	0.00396825	0	0	1	0.00396825	N/A
Aphonia	1	0.00396825	0	0	1	0.00396825	N/A
Asthma	1	0.00396825	0	0	1	0.00396825	N/A
Ataxia	1	0.00396825	0	0	1	0.00396825	N/A
Atrioventricular block complete	1	0.00396825	0	0	1	0.00396825	N/A
Benign anorectal neoplasm	1	0.00396825	0	0	1	0.00396825	N/A
Biopsy	1	0.00396825	0	0	1	0.00396825	N/A
Biopsy colon	1	0.00396825	0	0	1	0.00396825	N/A
Bladder cancer	1	0.00396825	0	0	1	0.00396825	N/A
Bladder neoplasm	1	0.00396825	0	0	1	0.00396825	N/A
Bladder neoplasm surgery	1	0.00396825	0	0	1	0.00396825	N/A
Blood cholesterol abnormal	1	0.00396825	0	0	1	0.00396825	N/A
Blood magnesium abnormal	1	0.00396825	0	0	1	0.00396825	N/A
Blood potassium abnormal	1	0.00396825	0	0	1	0.00396825	N/A
Blood pressure fluctuation	1	0.00396825	0	0	1	0.00396825	N/A
Blood triglycerides abnormal	1	0.00396825	0	0	1	0.00396825	N/A
Borderline personality disorder	1	0.00396825	0	0	1	0.00396825	N/A
Burning sensation	1	0.00396825	0	0	1	0.00396825	N/A
Cardiac fibrillation	1	0.00396825	0	0	1	0.00396825	N/A
Cardiac pacemaker insertion	1	0.00396825	0	0	1	0.00396825	N/A
Cervical vertebral fracture	1	0.00396825	0	0	1	0.00396825	N/A
Clonus	1	0.00396825	0	0	1	0.00396825	N/A
Coeliac disease	1	0.00396825	0	0	1	0.00396825	N/A
Colitis	1	0.00396825	0	0	1	0.00396825	N/A
Colon adenoma	1	0.00396825	0	0	1	0.00396825	N/A
Dental abscess	1	0.00396825	0	0	1	0.00396825	N/A
Duodenogastric reflux	1	0.00396825	0	0	1	0.00396825	N/A
Dyspraxia	1	0.00396825	0	0	1	0.00396825	N/A
Erysipelas	1	0.00396825	0	0	1	0.00396825	N/A
Eye infection bacterial	1	0.00396825	0	0	1	0.00396825	N/A
Eye irritation	1	0.00396825	0	0	1	0.00396825	N/A
Facial bones fracture	1	0.00396825	0	0	1	0.00396825	N/A
Facial paralysis	1	0.00396825	0	0	1	0.00396825	N/A
Flatulence	1	0.00396825	0	0	1	0.00396825	N/A
Fluid intake reduced	1	0.00396825	0	0	1	0.00396825	N/A
Fluid overload	1	0.00396825	0	0	1	0.00396825	N/A
Fracture	1	0.00396825	0	0	1	0.00396825	N/A
Fungal skin infection	1	0.00396825	0	0	1	0.00396825	N/A
Gastrointestinal examination	1	0.00396825	0	0	1	0.00396825	N/A
Gastrointestinal sounds abnormal	1	0.00396825	0	0	1	0.00396825	N/A
Gingivitis	1	0.00396825	0	0	1	0.00396825	N/A
Globus urinary bladder	1	0.00396825	0	0	1	0.00396825	N/A
Glucose tolerance impaired	1	0.00396825	0	0	1	0.00396825	N/A
Goitre	1	0.00396825	0	0	1	0.00396825	N/A
Groin pain	1	0.00396825	0	0	1	0.00396825	N/A
Haematoma infection	1	0.00396825	0	0	1	0.00396825	N/A
Hepatic cyst	1	0.00396825	0	0	1	0.00396825	N/A
Hepatorenal syndrome	1	0.00396825	0	0	1	0.00396825	N/A
Hip arthroplasty	1	0.00396825	0	0	1	0.00396825	N/A
Hip surgery	1	0.00396825	0	0	1	0.00396825	N/A
Hordeolum	1	0.00396825	0	0	1	0.00396825	N/A
Humerus fracture	1	0.00396825	0	0	1	0.00396825	N/A
Hyperglycaemia	1	0.00396825	0	0	1	0.00396825	N/A
Hypoglycaemia	1	0.00396825	0	0	1	0.00396825	N/A
Hypokalaemia	1	0.00396825	0	0	1	0.00396825	N/A
Hypotonia	1	0.00396825	0	0	1	0.00396825	N/A
Interventional procedure	1	0.00396825	0	0	1	0.00396825	N/A
Intervertebral disc protrusion	1	0.00396825	0	0	1	0.00396825	N/A
Joint effusion	1	0.00396825	0	0	1	0.00396825	N/A
Labile blood pressure	1	0.00396825	0	0	1	0.00396825	N/A
Labyrinthitis	1	0.00396825	0	0	1	0.00396825	N/A
Large intestinal polypectomy	1	0.00396825	0	0	1	0.00396825	N/A
Laryngitis	1	0.00396825	0	0	1	0.00396825	N/A
Lethargy	1	0.00396825	0	0	1	0.00396825	N/A
Leukopenia	1	0.00396825	0	0	1	0.00396825	N/A
Localised infection	1	0.00396825	0	0	1	0.00396825	N/A
Logorrhoea	1	0.00396825	0	0	1	0.00396825	N/A
Lower respiratory tract congestion	1	0.00396825	0	0	1	0.00396825	N/A
Malignant neoplasm progression	1	0.00396825	0	0	1	0.00396825	N/A
Melanocytic naevus	1	0.00396825	0	0	1	0.00396825	N/A
Metastasis	1	0.00396825	0	0	1	0.00396825	N/A
Mitral valve incompetence	1	0.00396825	0	0	1	0.00396825	N/A
Muscle haemorrhage	1	0.00396825	0	0	1	0.00396825	N/A
Muscle strain	1	0.00396825	0	0	1	0.00396825	N/A
Musculoskeletal chest pain	1	0.00396825	0	0	1	0.00396825	N/A
Myoclonus	1	0.00396825	0	0	1	0.00396825	N/A
Neoplasm swelling	1	0.00396825	0	0	1	0.00396825	N/A
Occult blood	1	0.00396825	0	0	1	0.00396825	N/A
Oxygen saturation decreased	1	0.00396825	0	0	1	0.00396825	N/A
Paronychia	1	0.00396825	0	0	1	0.00396825	N/A
Pemphigoid	1	0.00396825	0	0	1	0.00396825	N/A
Periphlebitis	1	0.00396825	0	0	1	0.00396825	N/A
Pernicious anaemia	1	0.00396825	0	0	1	0.00396825	N/A
Procedural pain	1	0.00396825	0	0	1	0.00396825	N/A
Pseudomonas infection	1	0.00396825	0	0	1	0.00396825	N/A
Psychotic disorder	1	0.00396825	0	0	1	0.00396825	N/A
Pyelonephritis	1	0.00396825	0	0	1	0.00396825	N/A
Rash macular	1	0.00396825	0	0	1	0.00396825	N/A
Renal cyst	1	0.00396825	0	0	1	0.00396825	N/A
Respiratory disorder	1	0.00396825	0	0	1	0.00396825	N/A
Respiratory tract congestion	1	0.00396825	0	0	1	0.00396825	N/A
Resting tremor	1	0.00396825	0	0	1	0.00396825	N/A
Rib fracture	1	0.00396825	0	0	1	0.00396825	N/A
Rotator cuff syndrome	1	0.00396825	0	0	1	0.00396825	N/A
Sciatica	1	0.00396825	0	0	1	0.00396825	N/A
Seborrhoeic keratosis	1	0.00396825	0	0	1	0.00396825	N/A
Skin graft	1	0.00396825	0	0	1	0.00396825	N/A
Sleep phase rhythm disturbance	1	0.00396825	0	0	1	0.00396825	N/A
Spinal fracture	1	0.00396825	0	0	1	0.00396825	N/A
Spinal osteoarthritis	1	0.00396825	0	0	1	0.00396825	N/A
Squamous cell carcinoma	1	0.00396825	0	0	1	0.00396825	N/A
Stasis dermatitis	1	0.00396825	0	0	1	0.00396825	N/A
Stomatitis	1	0.00396825	0	0	1	0.00396825	N/A
Sudden hearing loss	1	0.00396825	0	0	1	0.00396825	N/A
Suture insertion	1	0.00396825	0	0	1	0.00396825	N/A
Testicular cyst	1	0.00396825	0	0	1	0.00396825	N/A
Tinea versicolour	1	0.00396825	0	0	1	0.00396825	N/A
Toxicity to various agents	1	0.00396825	0	0	1	0.00396825	N/A
Transurethral bladder resection	1	0.00396825	0	0	1	0.00396825	N/A
Transurethral prostatectomy	1	0.00396825	0	0	1	0.00396825	N/A
Type V hyperlipidaemia	1	0.00396825	0	0	1	0.00396825	N/A
Ureteral neoplasm	1	0.00396825	0	0	1	0.00396825	N/A
Ureterolithiasis	1	0.00396825	0	0	1	0.00396825	N/A
Urethral stent removal	1	0.00396825	0	0	1	0.00396825	N/A
Urinary tract disorder	1	0.00396825	0	0	1	0.00396825	N/A
Urticaria	1	0.00396825	0	0	1	0.00396825	N/A
Varicose vein	1	0.00396825	0	0	1	0.00396825	N/A
Vision blurred	1	0.00396825	0	0	1	0.00396825	N/A
Visual field defect	1	0.00396825	0	0	1	0.00396825	N/A
Vitamin B12 abnormal	1	0.00396825	0	0	1	0.00396825	N/A
Vitamin D deficiency	1	0.00396825	0	0	1	0.00396825	N/A
Vulvovaginal burning sensation	1	0.00396825	0	0	1	0.00396825	N/A
Vulvovaginal mycotic infection	1	0.00396825	0	0	1	0.00396825	N/A
Abnormal dreams	0	0	1	0.00389105	1	0.00389105	N/A
Acute coronary syndrome	0	0	1	0.00389105	1	0.00389105	N/A
Alexithymia	0	0	1	0.00389105	1	0.00389105	N/A
Amblyopia	0	0	1	0.00389105	1	0.00389105	N/A
Anal incontinence	0	0	1	0.00389105	1	0.00389105	N/A
Ankle fracture	0	0	1	0.00389105	1	0.00389105	N/A
Arthropod bite	0	0	1	0.00389105	1	0.00389105	N/A
Bence Jones protein urine present	0	0	1	0.00389105	1	0.00389105	N/A
Benign breast neoplasm	0	0	1	0.00389105	1	0.00389105	N/A
Bereavement	0	0	1	0.00389105	1	0.00389105	N/A
Bladder prolapse	0	0	1	0.00389105	1	0.00389105	N/A
Blood iron decreased	0	0	1	0.00389105	1	0.00389105	N/A
Blood potassium decreased	0	0	1	0.00389105	1	0.00389105	N/A
Blood thyroid stimulating hormone increased	0	0	1	0.00389105	1	0.00389105	N/A
Cachexia	0	0	1	0.00389105	1	0.00389105	N/A
Cardiac arrest	0	0	1	0.00389105	1	0.00389105	N/A
Cardiac disorder	0	0	1	0.00389105	1	0.00389105	N/A
Cardiac failure	0	0	1	0.00389105	1	0.00389105	N/A
Coccydynia	0	0	1	0.00389105	1	0.00389105	N/A
Condition aggravated	0	0	1	0.00389105	1	0.00389105	N/A
Conjunctival haemorrhage	0	0	1	0.00389105	1	0.00389105	N/A
Coronary artery disease	0	0	1	0.00389105	1	0.00389105	N/A
Cyst	0	0	1	0.00389105	1	0.00389105	N/A
Decrease of autonomy	0	0	1	0.00389105	1	0.00389105	N/A
Dental implantation	0	0	1	0.00389105	1	0.00389105	N/A
Depressed level of consciousness	0	0	1	0.00389105	1	0.00389105	N/A
Diabetes mellitus	0	0	1	0.00389105	1	0.00389105	N/A
Dissociative amnesia	0	0	1	0.00389105	1	0.00389105	N/A
Disturbance in attention	0	0	1	0.00389105	1	0.00389105	N/A
Drooling	0	0	1	0.00389105	1	0.00389105	N/A
Dry eye	0	0	1	0.00389105	1	0.00389105	N/A
Eczema	0	0	1	0.00389105	1	0.00389105	N/A
Electrocardiogram ambulatory	0	0	1	0.00389105	1	0.00389105	N/A
Emotional distress	0	0	1	0.00389105	1	0.00389105	N/A
Epilepsy	0	0	1	0.00389105	1	0.00389105	N/A
Eructation	0	0	1	0.00389105	1	0.00389105	N/A
Excessive cerumen production	0	0	1	0.00389105	1	0.00389105	N/A
Eye allergy	0	0	1	0.00389105	1	0.00389105	N/A
Eye movement disorder	0	0	1	0.00389105	1	0.00389105	N/A
Facial pain	0	0	1	0.00389105	1	0.00389105	N/A
Fear	0	0	1	0.00389105	1	0.00389105	N/A
Fistula	0	0	1	0.00389105	1	0.00389105	N/A
Frustration tolerance decreased	0	0	1	0.00389105	1	0.00389105	N/A
Full blood count abnormal	0	0	1	0.00389105	1	0.00389105	N/A
Fungal infection	0	0	1	0.00389105	1	0.00389105	N/A
Hallucination, auditory	0	0	1	0.00389105	1	0.00389105	N/A
Heart rate decreased	0	0	1	0.00389105	1	0.00389105	N/A
Heart sounds abnormal	0	0	1	0.00389105	1	0.00389105	N/A
Helicobacter infection	0	0	1	0.00389105	1	0.00389105	N/A
Hernia	0	0	1	0.00389105	1	0.00389105	N/A
Hernia repair	0	0	1	0.00389105	1	0.00389105	N/A
Hiatus hernia	0	0	1	0.00389105	1	0.00389105	N/A
Hyperuricaemia	0	0	1	0.00389105	1	0.00389105	N/A
Hyponatraemia	0	0	1	0.00389105	1	0.00389105	N/A
Hyporeflexia	0	0	1	0.00389105	1	0.00389105	N/A
Hysterectomy	0	0	1	0.00389105	1	0.00389105	N/A
Increased upper airway secretion	0	0	1	0.00389105	1	0.00389105	N/A
Inguinal hernia	0	0	1	0.00389105	1	0.00389105	N/A
Intestinal metaplasia	0	0	1	0.00389105	1	0.00389105	N/A
Iron deficiency anaemia	0	0	1	0.00389105	1	0.00389105	N/A
Knee operation	0	0	1	0.00389105	1	0.00389105	N/A
Lower urinary tract symptoms	0	0	1	0.00389105	1	0.00389105	N/A
Lymphadenitis	0	0	1	0.00389105	1	0.00389105	N/A
Musculoskeletal discomfort	0	0	1	0.00389105	1	0.00389105	N/A
Musculoskeletal stiffness	0	0	1	0.00389105	1	0.00389105	N/A
Myopia	0	0	1	0.00389105	1	0.00389105	N/A
Nail bed infection	0	0	1	0.00389105	1	0.00389105	N/A
Nasal congestion	0	0	1	0.00389105	1	0.00389105	N/A
Neoplasm progression	0	0	1	0.00389105	1	0.00389105	N/A
Osteoporosis	0	0	1	0.00389105	1	0.00389105	N/A
Panic attack	0	0	1	0.00389105	1	0.00389105	N/A
Part of hearing aid broke off in ear	0	0	1	0.00389105	1	0.00389105	N/A
Percutaneous coronary intervention	0	0	1	0.00389105	1	0.00389105	N/A
Peripheral coldness	0	0	1	0.00389105	1	0.00389105	N/A
Plastic surgery to the face	0	0	1	0.00389105	1	0.00389105	N/A
Poisoning	0	0	1	0.00389105	1	0.00389105	N/A
Polydipsia	0	0	1	0.00389105	1	0.00389105	N/A
Poor quality sleep	0	0	1	0.00389105	1	0.00389105	N/A
Presbyopia	0	0	1	0.00389105	1	0.00389105	N/A
Proctalgia	0	0	1	0.00389105	1	0.00389105	N/A
Prostatectomy	0	0	1	0.00389105	1	0.00389105	N/A
Pulmonary embolism	0	0	1	0.00389105	1	0.00389105	N/A
Radius fracture	0	0	1	0.00389105	1	0.00389105	N/A
Rales	0	0	1	0.00389105	1	0.00389105	N/A
Red blood cell sedimentation rate abnormal	0	0	1	0.00389105	1	0.00389105	N/A
Reduced facial expression	0	0	1	0.00389105	1	0.00389105	N/A
Renal impairment	0	0	1	0.00389105	1	0.00389105	N/A
Renal pain	0	0	1	0.00389105	1	0.00389105	N/A
Restless legs syndrome	0	0	1	0.00389105	1	0.00389105	N/A
Seborrhoeic dermatitis	0	0	1	0.00389105	1	0.00389105	N/A
Sinus bradycardia	0	0	1	0.00389105	1	0.00389105	N/A
Skeletal injury	0	0	1	0.00389105	1	0.00389105	N/A
Skin cancer	0	0	1	0.00389105	1	0.00389105	N/A
Skin discolouration	0	0	1	0.00389105	1	0.00389105	N/A
Skin fissures	0	0	1	0.00389105	1	0.00389105	N/A
Skin warm	0	0	1	0.00389105	1	0.00389105	N/A
Suicidal ideation	0	0	1	0.00389105	1	0.00389105	N/A
Thermal burn	0	0	1	0.00389105	1	0.00389105	N/A
Tooth abscess	0	0	1	0.00389105	1	0.00389105	N/A
Type 2 diabetes mellitus	0	0	1	0.00389105	1	0.00389105	N/A
Visual acuity reduced	0	0	1	0.00389105	1	0.00389105	N/A
VIth nerve paralysis	0	0	1	0.00389105	1	0.00389105	N/A
Vulvovaginal pain	0	0	1	0.00389105	1	0.00389105	N/A
Xeroderma	0	0	1	0.00389105	1	0.00389105	N/A
X-ray of pelvis and hip	0	0	1	0.00389105	1	0.00389105	N/A
Dysphonia	1	0.00396825	2	0.0077821	3	0.00381385	0.509921
Flank pain	1	0.00396825	2	0.0077821	3	0.00381385	0.509921
Influenza like illness	1	0.00396825	2	0.0077821	3	0.00381385	0.509921
Lymphadenopathy	1	0.00396825	2	0.0077821	3	0.00381385	0.509921
Myalgia	1	0.00396825	2	0.0077821	3	0.00381385	0.509921
Onychomycosis	1	0.00396825	2	0.0077821	3	0.00381385	0.509921
Paranoia	1	0.00396825	2	0.0077821	3	0.00381385	0.509921
Post lumbar puncture syndrome	1	0.00396825	2	0.0077821	3	0.00381385	0.509921
Psoriasis	1	0.00396825	2	0.0077821	3	0.00381385	0.509921
Skin wound	1	0.00396825	2	0.0077821	3	0.00381385	0.509921
Wheezing	1	0.00396825	2	0.0077821	3	0.00381385	0.509921
Head injury	2	0.00793651	3	0.0116732	5	0.00373664	0.679894
Hip fracture	2	0.00793651	3	0.0116732	5	0.00373664	0.679894
Joint injury	2	0.00793651	3	0.0116732	5	0.00373664	0.679894
Ligament sprain	2	0.00793651	3	0.0116732	5	0.00373664	0.679894
Tooth extraction	2	0.00793651	3	0.0116732	5	0.00373664	0.679894
Incontinence	3	0.0119048	4	0.0155642	7	0.00365944	0.764881
Muscle spasms	3	0.0119048	4	0.0155642	7	0.00365944	0.764881
Oropharyngeal pain	3	0.0119048	4	0.0155642	7	0.00365944	0.764881
Somnolence	3	0.0119048	4	0.0155642	7	0.00365944	0.764881
Gastroenteritis	4	0.015873	5	0.0194553	9	0.00358224	0.815873
Malaise	7	0.0277778	8	0.0311284	15	0.00335063	0.892361
Anxiety	9	0.0357143	10	0.0389105	19	0.00319622	0.917857
Bronchitis	9	0.0357143	10	0.0389105	19	0.00319622	0.917857
Cognitive disorder	12	0.047619	13	0.0505837	25	0.00296461	0.941392
Fatigue	12	0.047619	13	0.0505837	25	0.00296461	0.941392
Dizziness	39	0.154762	40	0.155642	79	0.000880119	0.994345
Abnormal behaviour	5	0.0198413	5	0.0194553	10	0.000386017	1.01984
Constipation	5	0.0198413	5	0.0194553	10	0.000386017	1.01984
Urinary incontinence	5	0.0198413	5	0.0194553	10	0.000386017	1.01984
Atrial Fibrillation	3	0.0119048	3	0.0116732	6	0.00023161	1.01984
Dyspepsia	3	0.0119048	3	0.0116732	6	0.00023161	1.01984
Heart rate increased	3	0.0119048	3	0.0116732	6	0.00023161	1.01984
Herpes zoster	3	0.0119048	3	0.0116732	6	0.00023161	1.01984
Palpitations	3	0.0119048	3	0.0116732	6	0.00023161	1.01984
Paraesthesia	3	0.0119048	3	0.0116732	6	0.00023161	1.01984
Pharyngitis	3	0.0119048	3	0.0116732	6	0.00023161	1.01984
Sepsis	3	0.0119048	3	0.0116732	6	0.00023161	1.01984
Wrist fracture	3	0.0119048	3	0.0116732	6	0.00023161	1.01984
Benign prostatic hyperplasia	2	0.00793651	2	0.0077821	4	0.000154407	1.01984
Dysarthria	2	0.00793651	2	0.0077821	4	0.000154407	1.01984
Erythema	2	0.00793651	2	0.0077821	4	0.000154407	1.01984
Infection	2	0.00793651	2	0.0077821	4	0.000154407	1.01984
Migraine	2	0.00793651	2	0.0077821	4	0.000154407	1.01984
Prostatic specific antigen increased	2	0.00793651	2	0.0077821	4	0.000154407	1.01984
Skin irritation	2	0.00793651	2	0.0077821	4	0.000154407	1.01984
Upper limb fracture	2	0.00793651	2	0.0077821	4	0.000154407	1.01984
Acute kidney injury	1	0.00396825	1	0.00389105	2	7.72034e-05	1.01984
Affective disorder	1	0.00396825	1	0.00389105	2	7.72034e-05	1.01984
Alcohol poisoning	1	0.00396825	1	0.00389105	2	7.72034e-05	1.01984
Anaemia macrocytic	1	0.00396825	1	0.00389105	2	7.72034e-05	1.01984
Apraxia	1	0.00396825	1	0.00389105	2	7.72034e-05	1.01984
Blood pressure abnormal	1	0.00396825	1	0.00389105	2	7.72034e-05	1.01984
Body temperature increased	1	0.00396825	1	0.00389105	2	7.72034e-05	1.01984
Bone cancer	1	0.00396825	1	0.00389105	2	7.72034e-05	1.01984
Bursitis	1	0.00396825	1	0.00389105	2	7.72034e-05	1.01984
Chest discomfort	1	0.00396825	1	0.00389105	2	7.72034e-05	1.01984
Deafness	1	0.00396825	1	0.00389105	2	7.72034e-05	1.01984
Dermatillomania	1	0.00396825	1	0.00389105	2	7.72034e-05	1.01984
Dermatitis allergic	1	0.00396825	1	0.00389105	2	7.72034e-05	1.01984
Dry mouth	1	0.00396825	1	0.00389105	2	7.72034e-05	1.01984
Dry skin	1	0.00396825	1	0.00389105	2	7.72034e-05	1.01984
Dysuria	1	0.00396825	1	0.00389105	2	7.72034e-05	1.01984
Folate deficiency	1	0.00396825	1	0.00389105	2	7.72034e-05	1.01984
Gastritis	1	0.00396825	1	0.00389105	2	7.72034e-05	1.01984
Gingival bleeding	1	0.00396825	1	0.00389105	2	7.72034e-05	1.01984
Glaucoma	1	0.00396825	1	0.00389105	2	7.72034e-05	1.01984
Glycosylated haemoglobin increased	1	0.00396825	1	0.00389105	2	7.72034e-05	1.01984
Haematoma	1	0.00396825	1	0.00389105	2	7.72034e-05	1.01984
Haematuria	1	0.00396825	1	0.00389105	2	7.72034e-05	1.01984
Heart rate irregular	1	0.00396825	1	0.00389105	2	7.72034e-05	1.01984
Hot flush	1	0.00396825	1	0.00389105	2	7.72034e-05	1.01984
Hypoaesthesia	1	0.00396825	1	0.00389105	2	7.72034e-05	1.01984
Hypothyroidism	1	0.00396825	1	0.00389105	2	7.72034e-05	1.01984
Ingrowing nail	1	0.00396825	1	0.00389105	2	7.72034e-05	1.01984
Joint dislocation	1	0.00396825	1	0.00389105	2	7.72034e-05	1.01984
Joint stiffness	1	0.00396825	1	0.00389105	2	7.72034e-05	1.01984
Mood swings	1	0.00396825	1	0.00389105	2	7.72034e-05	1.01984
Myocardial infarction	1	0.00396825	1	0.00389105	2	7.72034e-05	1.01984
Posture abnormal	1	0.00396825	1	0.00389105	2	7.72034e-05	1.01984
Pruritus genital	1	0.00396825	1	0.00389105	2	7.72034e-05	1.01984
Renal failure	1	0.00396825	1	0.00389105	2	7.72034e-05	1.01984
Skin disorder	1	0.00396825	1	0.00389105	2	7.72034e-05	1.01984
Skin lesion	1	0.00396825	1	0.00389105	2	7.72034e-05	1.01984
Skin ulcer	1	0.00396825	1	0.00389105	2	7.72034e-05	1.01984
Speech disorder	1	0.00396825	1	0.00389105	2	7.72034e-05	1.01984
Spinal pain	1	0.00396825	1	0.00389105	2	7.72034e-05	1.01984
Thrombosis	1	0.00396825	1	0.00389105	2	7.72034e-05	1.01984
Urosepsis	1	0.00396825	1	0.00389105	2	7.72034e-05	1.01984
